# Supplementary material for: Novel Antidiabetic Drugs and the Risk of Diabetic Retinopathy: A Systematic Review and Meta-Analysis of Randomized Controlled Trials
Source: J Clin Med. 2024 Mar 20;13(6):1797. doi: 10.3390/jcm13061797 (PMC10971133; doi:10.3390/jcm13061797)
Supplement: Supplementary file 1 [file jcm-13-01797-s001.zip]

Archive with 1 entries (1 files):
- jcm-2906815-supplementary.pdf
